# Supplementary material for: Determining the Relationship between Delivery Parameters and Ablation Distribution for Novel Gel Ethanol Percutaneous Therapy in Ex Vivo Swine Liver
Source: Polymers (Basel). 2024 Apr 5;16(7):997. doi: 10.3390/polym16070997 (PMC11013462; doi:10.3390/polym16070997)
Supplement: Supplementary file 1 [file polymers-16-00997-s001.zip]

Archive with 1 entries (1 files):
- polymers-2919331-supplementary.pdf
